# Supplementary material for: The Study of Enteromorpha-Based Reinforcing-Type Flame Retardant on Flame Retardancy and Smoke Suppression of EPDM
Source: Polymers (Basel). 2022 Dec 23;15(1):55. doi: 10.3390/polym15010055 (PMC9823468; doi:10.3390/polym15010055)
Supplement: Supplementary file 1 [file polymers-15-00055-s001.zip]

Archive with 1 entries (1 files):
- polymers-2073817-supplementary.pdf
